# Supplementary material for: Bioactivity of Synthesized Trifluoromethyl Thioxanthone Analogues
Source: Pharmaceuticals (Basel). 2025 Apr 11;18(4):561. doi: 10.3390/ph18040561 (PMC12030165; doi:10.3390/ph18040561)
Supplement: Supplementary file 1 [file pharmaceuticals-18-00561-s001.zip]

Archive with 1 entries (1 files):
- pharmaceuticals-3518104-supplementary.pdf
